# Supplementary material for: A Comparative Analysis of Robot-Assisted Laparoscopic Pyeloplasty in Pediatric and Adult Patients: Does Age Matter?
Source: J Clin Med. 2022 Sep 25;11(19):5651. doi: 10.3390/jcm11195651 (PMC9570754; doi:10.3390/jcm11195651)
Supplement: Supplementary file 1 [file jcm-11-05651-s001.zip]

Archive with 1 entries (1 files):
- jcm-1925781-supplementary.pdf
